# Supplementary material for: Gramine Suppresses Cervical Cancer by Targeting CDK2: Integrated Omics-Pharmacology and In Vitro Evidence
Source: Curr Issues Mol Biol. 2026 Jan 6;48(1):64. doi: 10.3390/cimb48010064 (PMC12840243; doi:10.3390/cimb48010064)
Supplement: Supplementary file 1 [file cimb-48-00064-s001.zip]

Archive with 1 entries (1 files):
- cimb-4060757-supplementary.pdf
